# Supplementary material for: Novel Small Molecules with Anti-Inflammatory and Anti-Angiogenic Activity in a Mouse Model of Oxygen-Induced Retinopathy
Source: Cells. 2024 Aug 17;13(16):1371. doi: 10.3390/cells13161371 (PMC11353024; doi:10.3390/cells13161371)
Supplement: Supplementary file 1 [file cells-13-01371-s001.zip]

Archive with 1 entries (1 files):
- cells-3135231-supplementary.pdf
